# Supplementary material for: Identification of Wnt/β-Catenin- and Autophagy-Related lncRNA Signature for Predicting Immune Efficacy in Pancreatic Adenocarcinoma
Source: Biology (Basel). 2023 Feb 16;12(2):319. doi: 10.3390/biology12020319 (PMC9952986; doi:10.3390/biology12020319)
Supplement: Supplementary file 1 [file biology-12-00319-s001.zip › Supplementary Table S1.xlsx]

## Sheet: Sheet1
Table S1 354 autophagy- and Wnt/β-catenin- related lncRNAs
LINC00337
TMEM51-AS1
UBXN10-AS1
LINC00339
LINC01355
SLFNL1-AS1
SLC2A1-AS1
MKNK1-AS1
EFCAB14-AS1
CYP4A22-AS1
FOXD2-AS1
LINC01358
NFIA-AS2
DLEU2L
ROR1-AS1
LINC01359
ZRANB2-AS1
LINC01356
AP4B1-AS1
LINC00624
AL450992.2
FLG-AS1
UBE2Q1-AS1
LINC01133
PACERR
LINC00628
BLACAT1
SERTAD4-AS1
LYPLAL1-AS1
LINC00582
LINC01354
LINC01347
RNF144A-AS1
AC013460.1
AC010969.1
LINC00570
GTF3C2-AS1
SLC8A1-AS1
AC093732.1
MIR217HG
LINC01122
AC009970.1
AC016747.3
MEIS1-AS2
BOLA3-AS1
DCTN1-AS1
SH3RF3-AS1
AC108463.1
AC104653.1
AC010976.2
AC009495.2
LINC01116
AC007383.3
LANCL1-AS1
LINC00607
AGAP1-IT1
AC112721.1
AC112721.2
AC114730.2
LINC01237
BHLHE40-AS1
GHRLOS
SH3BP5-AS1
EAF1-AS1
C3orf35
ACVR2B-AS1
HHATL-AS1
SNRK-AS1
RBM5-AS1
SEMA3F-AS1
GLYCTK-AS1
SYNPR-AS1
PSMD6-AS2
LINC00994
MAGI1-IT1
LINC00973
LINC01215
LSAMP-AS1
LINC00886
LINC00501
LINC00578
MCCC1-AS1
YEATS2-AS1
FGF12-AS2
AC108676.1
XXYLT1-AS2
ACAP2-IT1
NCBP2-AS1
AC139887.4
CTBP1-AS
AC093323.3
AFAP1-AS1
LINC01096
KLF3-AS1
EPHA5-AS1
LINC01094
FAM13A-AS1
LEF1-AS1
SNHG8
IL21-AS1
HHIP-AS1
SMAD1-AS2
F11-AS1
SNHG18
NADK2-AS1
AC025171.1
FGF10-AS1
PART1
VCAN-AS1
LUCAT1
NR2F1-AS1
RGMB-AS1
SEMA6A-AS1
C5orf66-AS1
TRPC7-AS1
LINC01484
AC138035.2
TFAP2A-AS1
LINC00518
CASC15
TRIM31-AS1
LINC00243
HCP5
PSMB8-AS1
LINC00472
TSTD3
LINC01013
LINC01010
PACRG-AS1
AC226118.1
HOXA-AS2
HOXA11-AS
HOTTIP
AC004009.3
AC004988.1
LINC01449
LINC00525
LINC00174
ABHD11-AS1
TP53TG1
FEZF1-AS1
POT1-AS1
TRBV11-2
EPHA1-AS1
LINC00996
WDR86-AS1
LINC00689
FAM87A
PRSS51
AF131215.2
FAM167A-AS1
EXTL3-AS1
LINC00589
LINC00968
RRS1-AS1
ZFHX4-AS1
ZFPM2-AS1
AC023590.1
SAMD12-AS1
HAS2-AS1
FAM83A-AS1
LINC00861
CASC19
CASC8
PVT1
AC083843.1
AC083843.2
ERICD
C8orf31
AF186192.1
ZNF252P-AS1
VLDLR-AS1
MIR31HG
LINC01506
LINC01504
NAMA
FAM225B
FAM225A
MIR600HG
MIR181A2HG
LINC01503
DBH-AS1
SNHG7
CCDC183-AS1
IDI2-AS1
LINC00705
LINC00839
ZNF32-AS2
TMEM72-AS1
PRKG1-AS1
LINC00844
UNC5B-AS1
BMS1P4
ZNF503-AS1
TMEM254-AS1
LINC00857
ADIRF-AS1
AGAP11
DNMBP-AS1
NEURL1-AS1
SH3PXD2A-AS1
LINC01561
EDRF1-AS1
MIR210HG
SLC22A18AS
BBOX1-AS1
WT1-AS
LRP4-AS1
NEAT1
MALAT1
APOA1-AS
BACE1-AS
LINC00942
CCND2-AS1
C1RL-AS1
LINC00937
LINC00612
LINC01252
LINC01559
OVCH1-AS1
LINC00941
PCED1B-AS1
LINC00592
HOXC-AS2
IFNG-AS1
USP30-AS1
TBX5-AS1
LINC00173
AC156455.1
LINC00944
LINC00621
SPATA13
LINC01079
LINC00426
LINC00398
N4BP2L2-IT2
LINC01048
LINC00598
LINC01050
TUSC8
INTS6-AS1
LINC00402
MIR17HG
GPC5-AS1
SOX21-AS1
LINC01232
LINC00443
MYO16-AS1
LINC00346
LINC00641
LINC01588
LINC00519
LINC00520
ADAM20P1
LINC01269
MEG3
MEG8
MEG9
LINC00524
PWRN4
PWRN1
SNHG14
C15orf56
RAD51-AS1
USP3-AS1
NPTN-IT1
TMC3-AS1
AC068831.6
LINC01579
SPATA41
CERS3-AS1
WASIR2
MMP25-AS1
PKD1P6
LCMT1-AS2
AC135050.5
LINC00922
LINC00920
FENDRR
GAS8-AS1
FAM157C
MYHAS
AC104024.2
CCDC144NL-AS1
AC084809.2
RUNDC3A-AS1
AC090627.1
HOXB-AS1
HOXB-AS3
HOXB-AS4
TMEM92-AS1
WFDC21P
LINC01152
LINC00511
AC027601.1
TTC39C-AS1
AC005256.1
AC005785.2
UCA1
LINC01224
SCGB1B2P
ZNF30-AS1
TMEM147-AS1
AC008982.2
NAPA-AS1
PTOV1-AS2
LAMP5-AS1
SNAP25-AS1
LINC00261
HM13-IT1
ABALON
ZNF341-AS1
LINC01522
LINC00494
CEBPB-AS1
LINC01429
LAMA5-AS1
SLCO4A1-AS1
HAR1B
HAR1A
UCKL1-AS1
MIR155HG
LINC00189
LINC01426
LINC01436
AP001429.1
LINC00323
ERVH48-1
AATBC
ITGB2-AS1
MCM3AP-AS1
TPTEP1
CECR3
DGCR5
DGCR9
TMEM191A
GUSBP11
MIAT
LINC01422
RFPL1S
EFCAB6-AS1
LINC00899
MIRLET7BHG
MID1IP1-AS1
LINC01281
MIR222HG
IGBP1-AS1
DLG3-AS1
DIAPH2-AS1
MORF4L2-AS1
LINC00892
FMR1-IT1
LINC00893
LINC00894
