# Supplementary material for: Identification of Wnt/β-Catenin- and Autophagy-Related lncRNA Signature for Predicting Immune Efficacy in Pancreatic Adenocarcinoma
Source: Biology (Basel). 2023 Feb 16;12(2):319. doi: 10.3390/biology12020319 (PMC9952986; doi:10.3390/biology12020319)
Supplement: Supplementary file 1 [file biology-12-00319-s001.zip › Supplementary Table S2.xlsx]

## Sheet: Supplementary Table S2
Table S2 Autophagy- and Wnt/β-catenin- related lncRNAs
gene	KM	B	SE	HR	HR.95L	HR.95H	pvalue
LINC01347	0.0387706	-0.257831	0.085221	0.772726	0.653861	0.9132	0.00248274
AC112721.1	0.0446224	0.159319	0.0694373	1.17271	1.0235	1.34368	0.0217661
SH3BP5-AS1	0.0263854	-0.256219	0.096794	0.773973	0.640228	0.935658	0.00811975
SEMA3F-AS1	0.0111046	-0.287596	0.104716	0.750065	0.610892	0.920943	0.00602452
CTBP1-AS	0.000670712	-0.331654	0.0981766	0.717736	0.592102	0.870027	0.0007298
KLF3-AS1	0.0190108	-0.338737	0.122647	0.71267	0.560391	0.906329	0.00574691
SEMA6A-AS1	0.000893976	-0.230584	0.0890409	0.79407	0.66691	0.945476	0.00960766
LINC01484	0.0235986	-0.175074	0.0733956	0.839395	0.726929	0.969261	0.0170628
LINC00518	0.0124452	0.169468	0.0834368	1.18467	1.00595	1.39515	0.0422451
LINC00174	0.00327608	-0.28298	0.115613	0.753535	0.60075	0.945177	0.0143791
ABHD11-AS1	0.0312068	0.186329	0.0657542	1.20482	1.05914	1.37054	0.00460093
AF131215.2	0.0219927	-0.156483	0.073922	0.855146	0.739805	0.988468	0.0342707
FAM83A-AS1	0.000263697	0.150512	0.0441122	1.16243	1.06615	1.2674	0.000644807
CASC19	0.00596857	0.185303	0.0629272	1.20358	1.06393	1.36157	0.00323246
CASC8	0.0234715	0.326162	0.0787356	1.38564	1.18749	1.61685	3.43543e-05
PVT1	0.0183181	0.244921	0.0935781	1.27752	1.06344	1.53469	0.00886316
C8orf31	0.00514551	0.160124	0.0535842	1.17366	1.05665	1.30362	0.00280556
ZNF252P-AS1	0.0142016	-0.186552	0.092193	0.829815	0.692639	0.99416	0.0430222
MIR600HG	0.0015366	-0.480096	0.107889	0.618724	0.500797	0.76442	8.59044e-06
TMEM254-AS1	0.0132279	-0.211956	0.0933176	0.809	0.673778	0.971361	0.0231264
LINC00857	0.0326872	0.196849	0.0782573	1.21756	1.04443	1.41939	0.0118895
LINC00612	0.00213169	-0.287358	0.092951	0.750243	0.625291	0.900165	0.0019915
LINC01252	0.00336258	-0.21661	0.08052	0.805244	0.687684	0.942902	0.00714234
LINC00941	0.000423939	0.259982	0.067789	1.29691	1.13555	1.48119	0.000125483
INTS6-AS1	0.000871999	-0.414253	0.125863	0.660834	0.516366	0.84572	0.000997213
MYO16-AS1	0.0172715	0.117418	0.0494392	1.12459	1.02073	1.23902	0.0175485
LINC00641	6.71286e-05	-0.355708	0.11192	0.700677	0.562667	0.872538	0.00148176
LINC00520	0.0223045	0.167318	0.0487659	1.18213	1.07437	1.30069	0.000601268
MEG3	0.025132	-0.211509	0.0790272	0.809362	0.693226	0.944955	0.00744174
MEG9	0.012797	-0.248485	0.0743525	0.779982	0.67421	0.902347	0.000831825
LINC00524	0.0489513	0.165737	0.0686325	1.18026	1.03171	1.3502	0.0157416
RAD51-AS1	0.00119141	-0.267762	0.101647	0.76509	0.626888	0.93376	0.00843314
TMC3-AS1	0.0205916	-0.29478	0.117673	0.744696	0.59131	0.937869	0.0122426
FAM157C	0.0025429	-0.202415	0.08221	0.816756	0.695208	0.959554	0.0138098
AC027601.1	0.00070398	-0.220026	0.0814118	0.802498	0.684142	0.941329	0.00687925
TTC39C-AS1	0.00996763	-0.261128	0.089027	0.770182	0.646865	0.917009	0.0033556
AC005785.2	0.00779063	-0.289014	0.101829	0.749002	0.613488	0.91445	0.00453657
UCA1	0.0125063	0.182208	0.0428784	1.19986	1.10315	1.30506	2.14338e-05
PTOV1-AS2	0.000107048	-0.33974	0.0948187	0.711956	0.591212	0.857359	0.000339608
ZNF341-AS1	0.0440279	0.228389	0.102399	1.25657	1.02808	1.53586	0.0257228
CEBPB-AS1	0.00499069	-0.387837	0.131584	0.678523	0.524276	0.878151	0.00320416
UCKL1-AS1	0.0240212	-0.272087	0.0932837	0.761788	0.634499	0.914613	0.00353683
CECR3	0.00401255	-0.376311	0.130356	0.686389	0.531632	0.886196	0.00389198
GUSBP11	0.000380639	-0.297122	0.0972011	0.742953	0.614078	0.898875	0.00223733
LINC00893	0.00536607	-0.246537	0.0836871	0.781502	0.663278	0.920799	0.00321977
